# Supplementary material for: mRNA vaccines and hybrid immunity use different B cell germlines against Omicron BA.4 and BA.5
Source: Nat Commun. 2023 Mar 28;14:1734. doi: 10.1038/s41467-023-37422-y (PMC10044118; doi:10.1038/s41467-023-37422-y)
Supplement: Supplementary file 4 — Source Data [file 41467_2023_37422_MOESM4_ESM.xlsx]

## Sheet: Figure 1 - Panel A
CPE-neutralization assay (IC100 values are reported in the table below)
Data are reported as ng ml-1
IC100 of 100000 ng ml-1 indicates not-neutralizing antibodies
SN2
Wuhan virus	Omicron (BA.1)	Omicron (BA.2)	Omicron (BA.4)	Omicron (BA.5)
1215.35	919.93	25.6	100000	100000
19.6	100000	79.06	100000	100000
8395.18	100000	338.43	100000	100000
8369.88	100000	880.97	100000	100000
1430.01	100000	100000	100000	100000
1674.61	100000	100000	100000	100000
3591.87	100000	100000	100000	100000
6520.57	100000	100000	100000	100000
3727.41	100000	100000	100000	100000
2340.9	100000	100000	100000	100000
23171.8	100000	100000	100000	100000
5425.82	100000	100000	100000	100000
6316.21	100000	100000	100000	100000
1993.38	100000	100000	100000	100000
7446.86	100000	100000	100000	100000
5738.04	100000	100000	100000	100000
1220.4	100000	100000	100000	100000
2634.94	100000	100000	100000	100000
2331.79	100000	100000	100000	100000
346.03	100000	100000	100000	100000
566.75	100000	100000	100000	100000
3368.72	100000	100000	100000	100000
1684.49	100000	100000	100000	100000
661.98	100000	100000	100000	100000
1650.26	100000	100000	100000	100000
351.67	100000	100000	100000	100000
218.98	100000	100000	100000	100000
226.89	100000	100000	100000	100000
99.74	100000	100000	100000	100000
279.41	100000	100000	100000	100000
3044.4	100000	100000	100000	100000
24.37	100000	100000	100000	100000
9.65	100000	100000	100000	100000
6555.12	100000	100000	100000	100000
62.84	100000	100000	100000	100000
9.36	100000	100000	100000	100000
109.32	100000	100000	100000	100000
477.63	100000	100000	100000	100000
516.4	100000	100000	100000	100000
25.12	100000	100000	100000	100000
250.83	100000	100000	100000	100000
595.87	100000	100000	100000	100000
500.02	100000	100000	100000	100000
73.3	100000	100000	100000	100000
1617.88	100000	100000	100000	100000
45.17	100000	100000	100000	100000
2142.4	100000	100000	100000	100000
278.93	100000	100000	100000	100000
100.4	100000	100000	100000	100000
224.83	100000	100000	100000	100000
458.91	100000	100000	100000	100000
234.49	100000	100000	100000	100000

## Sheet: Figure 1 - Panel B
CPE-neutralization assay (IC100 values are reported in the table below)
Data are reported as ng ml-1
IC100 of 100000 ng ml-1 indicates not-neutralizing antibodies
SN3
Wuhan virus	Omicron (BA.1)	Omicron (BA.2)	Omicron (BA.4)	Omicron (BA.5)
3.25	10.2755	10.2777	18.9402	20.4
4.71676	11.8913	11.8913	20.4	26.7855
5.85681	30.0818	15.0409	39.6744	56.1081
6.19	52.5193	20.5509	85.2051	75.1006
9.37363	68.0499	37.8804	89.1061	85.2051
9.89393	98.2219	60.2491	106.208	105.623
10.0295	99.1498	66.1666	113.688	125.415
10.0884	100.799	69.5826	148.1	126.015
10.2755	104.723	70.1095	149.373	142.544
11.3183	105.623	105.039	194.005	148.1
12.3006	107.142	112.216	250.83	160.779
12.551	150.201	128.62	256.358	190.918
14.45	157.836	148.1	269.999	194.005
16.1784	158.698	174.002	328.224	257.254
19.3662	231.27	190.317	381.99	324.152
20.0973	256.104	190.918	514.507	362.544
21	279.76	194.005	569.433	381.99
21.271	320.872	196.444	806.35	402.65
22.5297	324.152	201.597	892.858	464.179
23.8647	340.82	211.246	1296.61	892.858
23.87	360.86	229.21	1392.01	1244.45
23.8881	380.634	232.089	1817.88	2788.29
25.7233	381.234	272.199	1971.62	3360.11
26.26	393.619	300.402	2222.51	4027.34
26.4057	401.632	320.872	2339.11	4254.73
29.214	402.3	327.065	2502.07	5004.13
30.0818	428.342	387.968	2847.76	5325.29
30.1686	469.826	395.641	4261.36	7560.49
32.5736	504.341	400.339	5325.29	8059.96
33.29	569.433	402.3	11398.5	100000
33.6436	578.357	478.035	100000	100000
34.0249	623.995	512.208	100000	100000
34.796	625.516	569.433	100000	100000
35.5587	739.1	623.995	100000	100000
36.0726	818.856	631.346	100000	100000
37.1311	1006.84	664.434	100000	100000
39.1254	1088.32	713.246	100000	100000
39.6744	1164.1	721.72	100000	100000
41.5271	1315.54	941.387	100000	100000
45.462	1336.52	1007.49	100000	100000
48.8502	1424.81	1045.24	100000	100000
49.0887	1599.53	1105.35	100000	100000
49.2184	1654	1164.1	100000	100000
49.2184	1882.77	1208.46	100000	100000
50.0424	7534.76	1251.03	100000	100000
50.204	100000	1423.88	100000	100000
51.891	100000	1637.71	100000	100000
52.3258	100000	1654	100000	100000
52.3614	100000	1713.28	100000	100000
52.9205	100000	1890.12	100000	100000
52.9602	100000	2262.08	100000	100000
55.9694	100000	7534.76	100000	100000
56.6497	100000	100000	100000	100000
60.2491	100000	100000	100000	100000
61.625	100000	100000	100000	100000
62.421	100000	100000	100000	100000
66.1879	100000	100000	100000	100000
67.2086	100000	100000	100000	100000
75.4682	100000	100000	100000	100000
77.4812	100000	100000	100000	100000
77.7947	100000	100000	100000	100000
79.7	100000	100000	100000	100000
83.7123	100000	100000	100000	100000
91.5188	100000	100000	100000	100000
96.9921	100000	100000	100000	100000
97.2196	100000	100000	100000	100000
102.867	100000	100000	100000	100000
112.076	100000	100000	100000	100000
113.238	100000	100000	100000	100000
119.509	100000	100000	100000	100000
119.68	100000	100000	100000	100000
126.15	100000	100000	100000	100000
132.255	100000	100000	100000	100000
133.29	100000	100000	100000	100000
134.35	100000	100000	100000	100000
138.495	100000	100000	100000	100000
139.862	100000	100000	100000	100000
139.88	100000	100000	100000	100000
140.581	100000	100000	100000	100000
145.725	100000	100000	100000	100000
145.907	100000	100000	100000	100000
147.013	100000	100000	100000	100000
147.353	100000	100000	100000	100000
150.201	100000	100000	100000	100000
150.777	100000	100000	100000	100000
155.175	100000	100000	100000	100000
157.793	100000	100000	100000	100000
163.532	100000	100000	100000	100000
170.523	100000	100000	100000	100000
175.972	100000	100000	100000	100000
176.22	100000	100000	100000	100000
178.212	100000	100000	100000	100000
180.395	100000	100000	100000	100000
184.775	100000	100000	100000	100000
185.172	100000	100000	100000	100000
185.571	100000	100000	100000	100000
195.903	100000	100000	100000	100000
200.723	100000	100000	100000	100000
209.43	100000	100000	100000	100000
236.554	100000	100000	100000	100000
242.276	100000	100000	100000	100000
249.92	100000	100000	100000	100000
250.83	100000	100000	100000	100000
259.084	100000	100000	100000	100000
261.681	100000	100000	100000	100000
265.92	100000	100000	100000	100000
285.102	100000	100000	100000	100000
285.986	100000	100000	100000	100000
292.451	100000	100000	100000	100000
311.997	100000	100000	100000	100000
314.482	100000	100000	100000	100000
317.51	100000	100000	100000	100000
331.457	100000	100000	100000	100000
342.807	100000	100000	100000	100000
346.501	100000	100000	100000	100000
355.97	100000	100000	100000	100000
356.203	100000	100000	100000	100000
360.86	100000	100000	100000	100000
360.985	100000	100000	100000	100000
362.544	100000	100000	100000	100000
364.122	100000	100000	100000	100000
364.833	100000	100000	100000	100000
384.253	100000	100000	100000	100000
392.054	100000	100000	100000	100000
405.447	100000	100000	100000	100000
413.5	100000	100000	100000	100000
413.973	100000	100000	100000	100000
417.909	100000	100000	100000	100000
424.202	100000	100000	100000	100000
427.256	100000	100000	100000	100000
454.47	100000	100000	100000	100000
457.696	100000	100000	100000	100000
461.991	100000	100000	100000	100000
467.425	100000	100000	100000	100000
470.694	100000	100000	100000	100000
472.53	100000	100000	100000	100000
476.407	100000	100000	100000	100000
492.151	100000	100000	100000	100000
495.382	100000	100000	100000	100000
498.462	100000	100000	100000	100000
504.341	100000	100000	100000	100000
530.098	100000	100000	100000	100000
537.351	100000	100000	100000	100000
544.158	100000	100000	100000	100000
545.563	100000	100000	100000	100000
555.802	100000	100000	100000	100000
560.566	100000	100000	100000	100000
569.433	100000	100000	100000	100000
598.424	100000	100000	100000	100000
605.737	100000	100000	100000	100000
608.241	100000	100000	100000	100000
611.266	100000	100000	100000	100000
619.272	100000	100000	100000	100000
625.516	100000	100000	100000	100000
634.258	100000	100000	100000	100000
654.405	100000	100000	100000	100000
657.772	100000	100000	100000	100000
665.934	100000	100000	100000	100000
669.353	100000	100000	100000	100000
682.459	100000	100000	100000	100000
690.265	100000	100000	100000	100000
690.583	100000	100000	100000	100000
693.928	100000	100000	100000	100000
697.072	100000	100000	100000	100000
730.012	100000	100000	100000	100000
799.766	100000	100000	100000	100000
803.299	100000	100000	100000	100000
817.92	100000	100000	100000	100000
818.856	100000	100000	100000	100000
822.681	100000	100000	100000	100000
826.696	100000	100000	100000	100000
847.951	100000	100000	100000	100000
895.496	100000	100000	100000	100000
898.237	100000	100000	100000	100000
979.132	100000	100000	100000	100000
1033.75	100000	100000	100000	100000
1076.17	100000	100000	100000	100000
1098.02	100000	100000	100000	100000
1194.21	100000	100000	100000	100000
1211.53	100000	100000	100000	100000
1219.15	100000	100000	100000	100000
1237.57	100000	100000	100000	100000
1239.44	100000	100000	100000	100000
1283.78	100000	100000	100000	100000
1331.97	100000	100000	100000	100000
1381.65	100000	100000	100000	100000
1429.38	100000	100000	100000	100000
1532.37	100000	100000	100000	100000
1542.45	100000	100000	100000	100000
1568.58	100000	100000	100000	100000
1592.9	100000	100000	100000	100000
1625.15	100000	100000	100000	100000
1702.9	100000	100000	100000	100000
1746.42	100000	100000	100000	100000
1838.71	100000	100000	100000	100000
1984.71	100000	100000	100000	100000
1990.53	100000	100000	100000	100000
2034.38	100000	100000	100000	100000
2151.64	100000	100000	100000	100000
2282.78	100000	100000	100000	100000
2747.58	100000	100000	100000	100000
2855.12	100000	100000	100000	100000
3021.15	100000	100000	100000	100000
3685.72	100000	100000	100000	100000
3747.79	100000	100000	100000	100000
6045.3	100000	100000	100000	100000

## Sheet: Figure 1 - Panel C
CPE-neutralization assay (IC100 values are reported in the table below)
Data are reported as ng ml-1
IC100 of 100000 ng ml-1 indicates not-neutralizing antibodies
SP2
Wuhan virus	Omicron (BA.1)	Omicron (BA.2)	Omicron (BA.4)	Omicron (BA.5)
2.08	24.61	36.4	14.97	10.59
6.17	61.87	36.56	64.91	43.94
6.83	78.53	41.91	72.8	51.48
6.9	91.4	47.16	124.28	51.93
7.05	108.51	60.55	146.87	107.18
7.79	133.29	62.14	158.42	112.02
9.08	143.4	73.43	237.07	129.82
9.62	169.86	75.79	242.22	135.89
9.86	212.11	98.99	272.67	167.63
9.92	222.56	112.02	301.61	219.3
10.09	230.65	132.71	310.13	229.44
10.38	270.49	135.89	355.38	251.29
11.47	299.72	169.69	377.42	338.48
12.46	364	172.95	384.35	342.55
12.74	396.04	173.61	420.68	345.9
13.79	459.22	188.71	428.73	360.65
14.11	504.52	210	436.07	385.61
14.31	548.24	213.27	458.88	409.79
14.73	583.66	219.3	478.68	420.68
17.19	679.41	254.64	479.55	426.54
17.23	743.66	272.67	489.18	479.55
17.26	813.87	324.48	603.37	533.76
17.54	1050.02	355.38	612.04	549.37
18.09	1119.52	369.04	776.93	603.37
18.36	1740.47	382.05	819.59	764.09
19.15	1803.23	409.79	1080.59	1731.12
19.47	1928.98	420.68	1230.05	1739.55
19.52	2313.11	479.55	1442.59	2786.34
20.09	2513.29	510.03	2122.63	3590.72
20.78	2650.17	594.76	3364.45	6728.9
22.12	2793.65	608	5904.57	100000
22.33	3209.17	629.92	7178.07	100000
23.15	3360.76	676.95	100000	100000
23.67	4803.07	712.18	100000	100000
23.73	4925.61	734.76	100000	100000
24.01	11297.8	853.29	100000	100000
24.59	11937.3	869.77	100000	100000
25.34	23790.3	910.74	100000	100000
25.58	100000	1021.49	100000	100000
25.98	100000	1098.74	100000	100000
26.26	100000	1141.6	100000	100000
27.01	100000	1224.09	100000	100000
29.39	100000	1225.8	100000	100000
31.73	100000	1283.67	100000	100000
32.74	100000	1791.23	100000	100000
32.8	100000	3074.68	100000	100000
35.85	100000	3086.37	100000	100000
36.89	100000	3160.66	100000	100000
36.9	100000	3683.17	100000	100000
37.5	100000	6390.98	100000	100000
38.02	100000	7323.87	100000	100000
38.36	100000	100000	100000	100000
39.21	100000	100000	100000	100000
39.52	100000	100000	100000	100000
45.11	100000	100000	100000	100000
46.19	100000	100000	100000	100000
48.26	100000	100000	100000	100000
48.33	100000	100000	100000	100000
50.18	100000	100000	100000	100000
50.89	100000	100000	100000	100000
50.95	100000	100000	100000	100000
51.08	100000	100000	100000	100000
54.78	100000	100000	100000	100000
55.53	100000	100000	100000	100000
55.54	100000	100000	100000	100000
57.05	100000	100000	100000	100000
57.33	100000	100000	100000	100000
58.74	100000	100000	100000	100000
58.97	100000	100000	100000	100000
59.54	100000	100000	100000	100000
65.79	100000	100000	100000	100000
66.12	100000	100000	100000	100000
70.94	100000	100000	100000	100000
73.85	100000	100000	100000	100000
76.15	100000	100000	100000	100000
78.69	100000	100000	100000	100000
82.35	100000	100000	100000	100000
82.39	100000	100000	100000	100000
82.62	100000	100000	100000	100000
82.8	100000	100000	100000	100000
83.37	100000	100000	100000	100000
83.56	100000	100000	100000	100000
85.78	100000	100000	100000	100000
88.22	100000	100000	100000	100000
92.94	100000	100000	100000	100000
96.68	100000	100000	100000	100000
99.01	100000	100000	100000	100000
101.4	100000	100000	100000	100000
103.54	100000	100000	100000	100000
105.14	100000	100000	100000	100000
106.25	100000	100000	100000	100000
106.53	100000	100000	100000	100000
106.6	100000	100000	100000	100000
112.23	100000	100000	100000	100000
112.7	100000	100000	100000	100000
114.81	100000	100000	100000	100000
116.31	100000	100000	100000	100000
120.56	100000	100000	100000	100000
121.28	100000	100000	100000	100000
121.65	100000	100000	100000	100000
122.79	100000	100000	100000	100000
124.28	100000	100000	100000	100000
125.8	100000	100000	100000	100000
126.11	100000	100000	100000	100000
126.2	100000	100000	100000	100000
126.92	100000	100000	100000	100000
137.06	100000	100000	100000	100000
140.95	100000	100000	100000	100000
142.9	100000	100000	100000	100000
145.48	100000	100000	100000	100000
148.17	100000	100000	100000	100000
148.53	100000	100000	100000	100000
149.33	100000	100000	100000	100000
150.9	100000	100000	100000	100000
151.39	100000	100000	100000	100000
159.61	100000	100000	100000	100000
163.09	100000	100000	100000	100000
165.5	100000	100000	100000	100000
166.75	100000	100000	100000	100000
168.22	100000	100000	100000	100000
171.59	100000	100000	100000	100000
175.43	100000	100000	100000	100000
183.97	100000	100000	100000	100000
185.62	100000	100000	100000	100000
191.53	100000	100000	100000	100000
193.04	100000	100000	100000	100000
195.3	100000	100000	100000	100000
196.85	100000	100000	100000	100000
198.36	100000	100000	100000	100000
200.57	100000	100000	100000	100000
204.24	100000	100000	100000	100000
211.12	100000	100000	100000	100000
211.83	100000	100000	100000	100000
213.46	100000	100000	100000	100000
221.09	100000	100000	100000	100000
221.2	100000	100000	100000	100000
222.58	100000	100000	100000	100000
226.74	100000	100000	100000	100000
227.73	100000	100000	100000	100000
235.24	100000	100000	100000	100000
236.84	100000	100000	100000	100000
248.81	100000	100000	100000	100000
253.95	100000	100000	100000	100000
262.92	100000	100000	100000	100000
270.49	100000	100000	100000	100000
279.88	100000	100000	100000	100000
286.03	100000	100000	100000	100000
286.09	100000	100000	100000	100000
291.83	100000	100000	100000	100000
315.86	100000	100000	100000	100000
329.69	100000	100000	100000	100000
330.32	100000	100000	100000	100000
330.68	100000	100000	100000	100000
331.27	100000	100000	100000	100000
333.84	100000	100000	100000	100000
339.95	100000	100000	100000	100000
347.83	100000	100000	100000	100000
354.47	100000	100000	100000	100000
359.63	100000	100000	100000	100000
363.15	100000	100000	100000	100000
367.93	100000	100000	100000	100000
374.45	100000	100000	100000	100000
379.4	100000	100000	100000	100000
380	100000	100000	100000	100000
392.55	100000	100000	100000	100000
409.77	100000	100000	100000	100000
433.53	100000	100000	100000	100000
436.6	100000	100000	100000	100000
440.22	100000	100000	100000	100000
466.5	100000	100000	100000	100000
471.6	100000	100000	100000	100000
479.33	100000	100000	100000	100000
482.57	100000	100000	100000	100000
493.85	100000	100000	100000	100000
500.52	100000	100000	100000	100000
503.78	100000	100000	100000	100000
559.76	100000	100000	100000	100000
560.13	100000	100000	100000	100000
573.24	100000	100000	100000	100000
578.43	100000	100000	100000	100000
584.19	100000	100000	100000	100000
611.48	100000	100000	100000	100000
619.84	100000	100000	100000	100000
646.12	100000	100000	100000	100000
663.51	100000	100000	100000	100000
679.41	100000	100000	100000	100000
729.74	100000	100000	100000	100000
770.87	100000	100000	100000	100000
775.33	100000	100000	100000	100000
837.45	100000	100000	100000	100000
943.89	100000	100000	100000	100000
988.55	100000	100000	100000	100000
1138.43	100000	100000	100000	100000
1145.13	100000	100000	100000	100000
1230.69	100000	100000	100000	100000
1231.4	100000	100000	100000	100000
1269.06	100000	100000	100000	100000
1291.06	100000	100000	100000	100000
1305.99	100000	100000	100000	100000
1326.65	100000	100000	100000	100000
1337.46	100000	100000	100000	100000
1459.78	100000	100000	100000	100000
1488.75	100000	100000	100000	100000
1565.82	100000	100000	100000	100000
1928.07	100000	100000	100000	100000
2193.79	100000	100000	100000	100000
2281.34	100000	100000	100000	100000
2428.95	100000	100000	100000	100000
2647.63	100000	100000	100000	100000
2688.47	100000	100000	100000	100000
2800.62	100000	100000	100000	100000
3075.11	100000	100000	100000	100000
3258.57	100000	100000	100000	100000
3396.29	100000	100000	100000	100000
3646.27	100000	100000	100000	100000
3729.19	100000	100000	100000	100000
3736.51	100000	100000	100000	100000
4197.54	100000	100000	100000	100000
4948.93	100000	100000	100000	100000
5212.74	100000	100000	100000	100000
5278.45	100000	100000	100000	100000
5387.33	100000	100000	100000	100000
5402.96	100000	100000	100000	100000
11146.6	100000	100000	100000	100000

## Sheet: Figure 1 - Panel D
Cohort	Wuhan virus	Omicron (BA.1)	Omicron (BA.2)	Omicron (BA.4)	Omicron (BA.5)
Seronegative 2nd dose (SN2) GM-IC100 ng ml-1 (n = 52)	654.5	919.9	156.7	N/A	N/A
Seronegative 3rd dose (SN3) GM-IC100 ng ml-1 (n = 206)	201.4	324.9	334.4	528.0	476.4
Seropositive 2nd dose (SP2) GM-IC100 ng ml-1 (n = 224)	227.5	719.8	401.5	1215.3	1074.1

## Sheet: Figure 2 - Panel A
Pie chart distributions
nAb classes	Wuhan virus	Omicron (BA.1)	Omicron (BA.2)	Omicron (BA.4)	Omicron (BA.5)
RBD-Class 1/2	56.5	100	50	0	0
RBD-Class 3	8.7	0	25	0	0
RBD-Class 4	0	0	0	0	0
RBD-Not-competing	15.2	0	0	0	0
NTD	19.6	0	25	0	0
CPE-neutralization assay against Wuhan (IC100 values are reported in the table below)
Data are reported as ng ml-1
IC100 of 100000 ng ml-1 indicates not-neutralizing antibodies
nAb classes	Wuhan virus	Omicron (BA.1)	Omicron (BA.2)	Omicron (BA.4)	Omicron (BA.5)
RBD-Class 1/2	89.16	100000	100000	100000	100000
	19.57	100000	100000	100000	100000
	145.41	100000	100000	100000	100000
	142.77	100000	100000	100000	100000
	128.22	100000	100000	100000	100000
	80.58	100000	100000	100000	100000
	82.23	100000	100000	100000	100000
	24.57	100000	100000	100000	100000
	48.21	100000	100000	100000	100000
	82.67	100000	100000	100000	100000
	78.62	100000	100000	100000	100000
	81.62	100000	100000	100000	100000
	61.02	100000	100000	100000	100000
	116.34	100000	100000	100000	100000
	4.37	100000	79.06	100000	100000
	9.65	100000	100000	100000	100000
	62.84	100000	100000	100000	100000
	9.36	919.93	100000	100000	100000
	20.23	100000	100000	100000	100000
	99.12	100000	100000	100000	100000
	73.3	100000	25.6	100000	100000
	45.17	100000	100000	100000	100000
	54.87	100000	100000	100000	100000
	100.4	100000	100000	100000	100000
	358.51	100000	100000	100000	100000
	975.22	100000	100000	100000	100000
RBD-Class 3	54.02	100000	100000	100000	100000
	48.67	100000	880.97	100000	100000
	683.02	100000	100000	100000	100000
	25.12	100000	100000	100000	100000
RBD-Not-competing	273.75	100000	100000	100000	100000
	76.67	100000	100000	100000	100000
	147.99	100000	100000	100000	100000
	239.52	100000	100000	100000	100000
	200.27	100000	100000	100000	100000
	1481.33	100000	100000	100000	100000
	1185.87	100000	100000	100000	100000
NTD	459.54	100000	100000	100000	100000
	336.02	100000	100000	100000	100000
	74.78	100000	338.43	100000	100000
	102.44	100000	100000	100000	100000
	347.13	100000	100000	100000	100000
	45.99	100000	100000	100000	100000
	54.67	100000	100000	100000	100000
	286.12	100000	100000	100000	100000
	1545.66	100000	100000	100000	100000

## Sheet: Figure 2 - Panel B
Pie chart distributions
nAb classes	Wuhan virus	Omicron (BA.1)	Omicron (BA.2)	Omicron (BA.4)	Omicron (BA.5)
RBD-Class 1/2	49.75	62.79	52	58.33	56.52
RBD-Class 3	15.23	11.63	20	20.83	26.09
RBD-Class 4	1.52	2.33	2	0	0
RBD-Not-competing	11.68	20.93	22	20.83	17.39
NTD	21.83	2.33	4	0	0
CPE-neutralization assay against Wuhan (IC100 values are reported in the table below)
Data are reported as ng ml-1
IC100 of 100000 ng ml-1 indicates not-neutralizing antibodies
nAb classes	Wuhan virus	Omicron (BA.1)	Omicron (BA.2)	Omicron (BA.4)	Omicron (BA.5)
RBD-Class 1/2	3.25	100000	100000	100000	100000
	5.86	100000	100000	100000	100000
	6.19	99.15	70.11	100000	100000
	9.37	100000	100000	100000	100000
	9.89	100000	100000	100000	100000
	10.03	100000	100000	100000	100000
	10.09	100000	100000	100000	100000
	10.28	100000	100000	100000	100000
	11.32	256.1	512.21	100000	100000
	12.55	98.22	196.44	2222.51	100000
	16.18	100000	100000	100000	100000
	20.1	10.28	20.55	113.69	160.78
	21.27	30.08	15.04	100000	3360.11
	22.53	100000	100000	100000	100000
	23.89	100000	100000	100000	100000
	25.72	1164.1	1164.1	100000	100000
	26.26	52.52	105.04	100000	100000
	26.41	105.62	211.25	149.37	105.62
	29.21	100000	100000	100000	100000
	30.08	100000	100000	100000	100000
	32.57	100000	100000	100000	100000
	33.29	11.89	11.89	4261.36	100000
	34.02	68.05	272.2	100000	100000
	34.8	100000	100000	100000	100000
	36.07	100000	100000	100000	100000
	37.13	623.99	623.99	100000	100000
	39.67	158.7	112.22	39.67	56.11
	41.53	469.83	664.43	100000	100000
	45.46	100000	100000	100000	100000
	49.09	100000	100000	100000	100000
	50.2	401.63	100000	100000	100000
	52.36	104.72	148.1	148.1	148.1
	55.97	100000	100000	100000	100000
	61.63	100000	100000	100000	100000
	62.42	100000	100000	100000	100000
	77.48	100000	100000	100000	100000
	77.79	100000	100000	100000	100000
	79.7	100000	100000	100000	100000
	83.71	100000	100000	100000	100000
	97.22	100000	100000	100000	100000
	112.08	100000	100000	100000	100000
	113.24	100000	100000	100000	100000
	126.15	100000	100000	100000	100000
	132.25	100000	100000	100000	100000
	133.29	100000	100000	100000	100000
	134.35	100000	100000	100000	100000
	138.49	100000	100000	100000	100000
	139.86	100000	100000	100000	100000
	139.88	279.76	395.64	100000	100000
	140.58	100000	100000	100000	100000
	145.91	100000	100000	100000	100000
	150.2	150.2	300.4	106.21	75.1
	150.78	100000	100000	100000	100000
	163.53	231.27	327.06	100000	100000
	175.97	100000	100000	100000	100000
	176.22	100000	100000	100000	100000
	178.21	393.62	69.58	89.11	126.02
	180.39	100000	100000	100000	100000
	185.57	100000	100000	100000	100000
	195.9	100000	100000	100000	100000
	200.72	100000	100000	100000	100000
	209.43	100000	100000	100000	100000
	250.83	100000	100000	250.83	125.42
	259.08	100000	100000	100000	100000
	261.68	100000	100000	100000	100000
	265.92	100000	100000	100000	4254.73
	285.1	100.8	201.6	100000	100000
	292.45	100000	100000	100000	100000
	312	100000	100000	100000	100000
	314.48	100000	100000	100000	100000
	317.51	100000	100000	100000	100000
	331.46	100000	100000	100000	100000
	346.5	100000	100000	100000	100000
	360.86	360.86	721.72	100000	100000
	362.54	100000	100000	256.36	362.54
	364.12	100000	194	100000	100000
	364.83	100000	100000	100000	100000
	384.25	100000	100000	100000	100000
	392.05	100000	100000	100000	100000
	405.45	100000	100000	100000	100000
	454.47	100000	100000	1817.88	100000
	476.41	100000	66.17	100000	100000
	495.38	100000	100000	100000	100000
	504.34	504.34	713.25	100000	100000
	544.16	1088.32	100000	100000	100000
	545.56	100000	100000	100000	100000
	560.57	100000	100000	100000	100000
	569.43	569.43	569.43	569.43	402.65
	625.52	625.52	1251.03	2502.07	5004.13
	697.07	100000	100000	1971.62	2788.29
	817.92	578.36	100000	100000	100000
	818.86	818.86	1637.71	100000	100000
	895.5	100000	100000	100000	100000
	898.24	100000	100000	100000	100000
	1237.57	100000	100000	100000	100000
	1532.37	100000	100000	100000	100000
	1542.45	100000	100000	100000	100000
	2747.58	100000	100000	100000	100000
RBD-Class 3	4.72	100000	100000	100000	1244.45
	12.3	324.15	229.21	100000	100000
	14.45	100000	10.28	57.8	28.9
	19.37	320.87	320.87	100000	100000
	23.86	100000	190.92	270	190.92
	23.87	100000	100000	381.99	381.99
	30.17	100000	100000	100000	100000
	33.64	107.14	37.88	100000	100000
	39.13	100000	100000	100000	100000
	49.22	100000	128.62	514.51	257.25
	50.04	380.63	190.32	100000	100000
	51.89	100000	100000	100000	100000
	52.33	100000	100000	100000	100000
	52.92	100000	100000	100000	100000
	52.96	100000	100000	100000	100000
	60.25	100000	100000	85.21	85.21
	66.19	100000	100000	100000	100000
	67.21	100000	100000	100000	100000
	91.52	100000	100000	100000	100000
	96.99	100000	387.97	100000	100000
	119.68	100000	100000	100000	100000
	145.72	100000	400.34	100000	100000
	147.01	100000	100000	100000	100000
	157.79	100000	100000	100000	100000
	185.17	100000	100000	100000	100000
	498.46	100000	100000	100000	100000
	598.42	100000	100000	100000	100000
	611.27	100000	100000	100000	100000
	1219.15	100000	100000	100000	100000
	1331.97	7534.76	7534.76	100000	100000
RBD-Class 4	35.56	402.3	402.3	100000	100000
	1984.71	100000	100000	100000	100000
	2282.78	100000	100000	100000	100000
RBD-Not-competing	21	100000	100000	100000	100000
	75.47	100000	100000	100000	100000
	155.18	100000	100000	100000	100000
	184.77	739.1	1045.24	100000	100000
	285.99	100000	100000	100000	100000
	355.97	1006.84	1423.88	2847.76	4027.34
	356.2	1424.81	1007.49	11398.5	8059.96
	413.5	1654	1654	2339.11	100000
	417.91	100000	100000	100000	100000
	427.26	100000	1208.46	100000	100000
	470.69	1882.77	941.39	5325.29	5325.29
	472.53	1336.52	1890.12	100000	7560.49
	492.15	100000	174	1392.01	100000
	530.1	100000	100000	100000	100000
	605.74	100000	1713.28	100000	100000
	657.77	1315.54	100000	100000	100000
	665.93	100000	100000	100000	100000
	799.77	1599.53	2262.08	100000	100000
	826.7	340.82	60.25	100000	100000
	1239.44	100000	100000	100000	100000
	1568.58	100000	100000	100000	100000
	2151.64	100000	100000	100000	100000
	2855.12	100000	100000	100000	100000
NTD	102.87	100000	100000	100000	100000
	119.51	100000	478.03	100000	100000
	147.35	100000	100000	100000	100000
	170.52	100000	100000	100000	100000
	236.55	100000	100000	100000	100000
	242.28	100000	100000	100000	100000
	249.92	100000	100000	100000	100000
	342.81	100000	100000	100000	100000
	360.98	100000	100000	100000	100000
	413.97	100000	100000	100000	100000
	424.2	100000	100000	100000	100000
	457.7	100000	100000	100000	100000
	461.99	100000	232.09	100000	100000
	467.42	100000	100000	100000	100000
	537.35	100000	100000	100000	100000
	555.8	100000	100000	100000	100000
	608.24	100000	100000	100000	100000
	619.27	100000	100000	100000	100000
	634.26	100000	100000	100000	100000
	654.4	100000	100000	100000	100000
	669.35	100000	100000	100000	100000
	682.46	100000	100000	100000	100000
	690.27	100000	100000	100000	100000
	690.58	100000	100000	100000	100000
	693.93	100000	100000	100000	100000
	730.01	100000	100000	100000	100000
	803.3	100000	100000	100000	100000
	822.68	100000	100000	100000	100000
	847.95	100000	100000	100000	100000
	979.13	100000	100000	100000	100000
	1033.75	100000	100000	100000	100000
	1076.17	100000	100000	100000	100000
	1098.02	100000	100000	100000	100000
	1211.53	428.34	100000	100000	100000
	1283.78	100000	100000	100000	100000
	1429.38	100000	100000	100000	100000
	1625.15	100000	100000	100000	100000
	1702.9	100000	100000	100000	100000
	1990.53	100000	100000	100000	100000
	2034.38	100000	100000	100000	100000
	3021.15	100000	100000	100000	100000
	3685.72	100000	100000	100000	100000
	6045.3	100000	100000	100000	100000

## Sheet: Figure 2 - Panel C
Pie chart distributions
nAb classes	Wuhan virus	Omicron (BA.1)	Omicron (BA.2)	Omicron (BA.4)	Omicron (BA.5)
RBD-Class 1/2	53.02	50	31.37	15.63	16.67
RBD-Class 3	21.86	39.47	50.98	56.25	56.67
RBD-Class 4	3.26	5.26	1.96	0	0
RBD-Not-competing	4.65	2.63	0	0	0
NTD	17.21	2.63	15.69	28.13	26.67
CPE-neutralization assay against Wuhan (IC100 values are reported in the table below)
Data are reported as ng ml-1
IC100 of 100000 ng ml-1 indicates not-neutralizing antibodies
nAb classes	Wuhan virus	Omicron (BA.1)	Omicron (BA.2)	Omicron (BA.4)	Omicron (BA.5)
RBD-Class 1/2	6.17	100000	100000	100000	100000
	6.83	100000	100000	100000	100000
	6.9	100000	100000	100000	100000
	9.08	100000	100000	100000	100000
	9.92	11297.8	6390.98	100000	100000
	10.09	100000	100000	100000	100000
	12.46	100000	100000	100000	100000
	13.79	100000	100000	100000	100000
	14.31	813.87	3683.17	100000	100000
	14.73	100000	100000	100000	100000
	17.19	504.52	1141.6	100000	100000
	17.23	100000	100000	100000	100000
	17.26	100000	100000	100000	100000
	17.54	100000	100000	100000	100000
	18.09	100000	100000	100000	100000
	18.36	100000	100000	100000	100000
	19.15	100000	100000	100000	100000
	19.52	2313.11	100000	100000	100000
	20.78	100000	100000	100000	100000
	22.12	100000	100000	100000	100000
	22.33	61.87	98.99	100000	100000
	23.15	100000	100000	100000	100000
	23.73	100000	100000	100000	100000
	24.01	100000	100000	100000	100000
	24.59	100000	100000	100000	100000
	25.34	100000	100000	100000	100000
	25.98	100000	100000	100000	100000
	31.73	100000	100000	100000	100000
	32.74	100000	100000	100000	100000
	32.8	100000	100000	100000	100000
	35.85	100000	100000	100000	100000
	36.89	100000	100000	100000	100000
	36.9	100000	100000	100000	100000
	38.02	100000	100000	100000	100000
	38.36	108.51	173.61	100000	100000
	39.21	100000	100000	100000	100000
	39.52	230.65	369.04	5904.57	100000
	45.11	100000	100000	100000	100000
	46.19	100000	100000	100000	100000
	48.26	100000	100000	100000	100000
	48.33	100000	100000	100000	100000
	50.18	11937.3	100000	100000	100000
	50.95	100000	100000	100000	100000
	51.08	100000	100000	100000	100000
	54.78	100000	100000	100000	100000
	55.54	2513.29	100000	100000	100000
	57.33	100000	100000	100000	100000
	58.97	100000	188.71	377.42	533.76
	59.54	100000	100000	100000	100000
	66.12	100000	100000	100000	100000
	78.69	222.56	712.18	100000	100000
	82.35	100000	100000	100000	100000
	82.62	169.86	135.89	384.35	135.89
	85.78	100000	100000	100000	100000
	105.14	100000	100000	100000	100000
	106.25	100000	100000	100000	100000
	106.53	100000	100000	100000	100000
	106.6	91.4	36.56	100000	100000
	112.23	100000	100000	100000	100000
	120.56	1928.98	3086.37	100000	100000
	121.28	100000	100000	100000	100000
	121.65	100000	100000	100000	100000
	122.79	100000	100000	100000	100000
	124.28	100000	100000	100000	100000
	126.2	100000	100000	100000	100000
	145.48	100000	100000	100000	100000
	149.33	100000	100000	100000	100000
	150.9	100000	100000	100000	100000
	163.09	100000	100000	100000	100000
	165.5	100000	100000	100000	100000
	168.22	100000	100000	100000	100000
	175.43	100000	100000	100000	100000
	193.04	100000	100000	100000	100000
	198.36	100000	100000	100000	3590.72
	200.57	3209.17	1283.67	100000	100000
	204.24	100000	100000	100000	100000
	211.12	100000	100000	100000	100000
	222.58	100000	100000	100000	100000
	227.73	100000	100000	100000	100000
	236.84	100000	100000	100000	100000
	279.88	100000	100000	100000	100000
	286.03	100000	100000	100000	100000
	315.86	100000	100000	100000	100000
	330.32	100000	100000	100000	100000
	330.68	100000	100000	100000	100000
	333.84	100000	100000	100000	100000
	359.63	100000	100000	100000	100000
	363.15	100000	100000	100000	100000
	374.45	100000	100000	100000	100000
	392.55	100000	100000	100000	100000
	433.53	100000	100000	100000	100000
	471.6	100000	100000	100000	100000
	482.57	100000	100000	100000	100000
	493.85	2793.65	3160.66	100000	100000
	500.52	100000	100000	100000	100000
	503.78	100000	100000	100000	100000
	559.76	1119.52	1791.23	100000	100000
	578.43	100000	100000	100000	100000
	584.19	100000	100000	100000	100000
	646.12	100000	100000	100000	100000
	679.41	679.41	3074.68	100000	100000
	775.33	548.24	219.3	310.13	219.3
	837.45	100000	100000	100000	100000
	943.89	100000	100000	100000	100000
	1145.13	100000	100000	100000	100000
	1231.4	4925.61	100000	100000	2786.34
	1269.06	100000	100000	100000	100000
	1326.65	100000	100000	2122.63	100000
	2428.95	100000	100000	100000	100000
	2688.47	100000	100000	100000	100000
	3646.27	100000	100000	100000	100000
	3729.19	100000	100000	100000	100000
	4948.93	100000	100000	100000	100000
	5278.45	100000	100000	100000	100000
RBD-Class 3	2.08	24.61	1098.74	776.93	549.37
	7.05	100000	853.29	603.37	603.37
	7.79	100000	62.14	124.28	43.94
	9.62	100000	73.43	146.87	51.93
	9.86	100000	254.64	100000	100000
	10.38	364	36.4	72.8	51.48
	11.47	100000	132.71	100000	100000
	12.74	100000	100000	100000	100000
	14.11	100000	676.95	478.68	338.48
	19.47	100000	100000	100000	100000
	20.09	299.72	479.55	479.55	479.55
	23.67	100000	100000	100000	100000
	25.58	23790.3	594.76	3364.45	6728.9
	26.26	100000	409.79	819.59	409.79
	27.01	133.29	213.27	301.61	426.54
	29.39	100000	100000	100000	100000
	37.5	212.11	169.69	14.97	10.59
	55.53	78.53	355.38	355.38	251.29
	58.74	100000	100000	100000	100000
	70.94	100000	100000	100000	100000
	82.8	100000	100000	100000	100000
	92.94	100000	100000	100000	100000
	96.68	100000	100000	100000	100000
	99.01	396.04	112.02	158.42	112.02
	101.4	143.4	324.48	458.88	229.44
	103.54	100000	100000	100000	100000
	112.7	1803.23	510.03	1442.59	360.65
	126.11	100000	100000	100000	100000
	142.9	100000	100000	100000	100000
	159.61	100000	1021.49	100000	100000
	185.62	1050.02	210	100000	100000
	191.53	100000	1225.8	100000	100000
	196.85	100000	629.92	100000	100000
	262.92	743.66	420.68	420.68	420.68
	270.49	270.49	1224.09	612.04	1731.12
	286.09	100000	7323.87	7178.07	100000
	291.83	583.66	100000	100000	100000
	329.69	100000	100000	100000	100000
	331.27	2650.17	100000	100000	100000
	380	100000	608	100000	100000
	466.5	100000	100000	100000	100000
	988.55	100000	100000	100000	100000
	1138.43	100000	910.74	100000	100000
	1565.82	100000	100000	100000	100000
	2193.79	100000	100000	100000	100000
	2281.34	100000	100000	100000	100000
	3258.57	100000	100000	100000	100000
RBD-Class 4	114.81	459.22	734.76	100000	100000
	148.53	3360.76	100000	100000	100000
	221.2	100000	100000	100000	100000
	367.93	100000	100000	100000	100000
	663.51	100000	100000	100000	100000
	3736.51	100000	100000	100000	100000
	4197.54	100000	100000	100000	100000
RBD-Not-competing	166.75	100000	100000	100000	100000
	211.83	100000	100000	100000	100000
	213.46	100000	100000	100000	100000
	221.09	100000	100000	100000	100000
	253.95	100000	100000	100000	100000
	479.33	100000	100000	100000	100000
	1230.69	1740.47	100000	100000	100000
	1305.99	100000	100000	100000	100000
	1337.46	100000	100000	100000	100000
	5387.33	100000	100000	100000	100000
NTD	50.89	100000	100000	100000	100000
	65.79	100000	100000	100000	100000
	73.85	100000	100000	100000	100000
	76.15	100000	75.79	428.73	107.18
	83.37	100000	47.16	64.91	129.82
	88.22	100000	100000	100000	100000
	116.31	100000	100000	100000	100000
	125.8	100000	100000	100000	100000
	126.92	100000	100000	100000	100000
	137.06	100000	100000	100000	100000
	140.95	100000	100000	100000	100000
	148.17	100000	41.91	237.07	167.63
	151.39	100000	60.55	242.22	342.55
	171.59	100000	100000	100000	100000
	183.97	100000	100000	100000	100000
	226.74	100000	100000	100000	100000
	248.81	100000	100000	100000	100000
	354.47	100000	100000	100000	100000
	379.4	100000	100000	100000	100000
	409.77	100000	100000	100000	100000
	436.6	100000	100000	100000	100000
	440.22	100000	100000	100000	100000
	560.13	100000	100000	100000	100000
	573.24	100000	100000	100000	100000
	611.48	100000	172.95	489.18	345.9
	619.84	100000	100000	100000	100000
	770.87	100000	100000	436.07	100000
	1291.06	100000	100000	100000	100000
	1459.78	100000	100000	100000	100000
	1488.75	100000	100000	100000	100000
	1928.07	100000	272.67	272.67	385.61
	2647.63	100000	100000	100000	100000
	2800.62	100000	100000	100000	100000
	3075.11	100000	869.77	1230.05	1739.55
	3396.29	4803.07	100000	100000	100000
	5402.96	100000	382.05	1080.59	764.09
	11146.6	100000	100000	100000	100000

## Sheet: Figure 2 - Panel D 
SN2
Antibody classes	Wuhan Virus (%)	Omicron (BA.1) (%)	Omicron (BA.2) (%)	Omicron (BA.4) (%)	Omicron (BA.5) (%)
Class 1/2	26 (56.5)	1 (100.0)	2 (50.0)	0 (0.0)	0 (0.0)
Class 3	4 (8.7)	0 (0.0)	1 (25.0)	0 (0.0)	0 (0.0)
Class 4	0 (0.0)	0 (0.0)	0 (0.0)	0 (0.0)	0 (0.0)
Not-competing	7 (15.2)	0 (0.0)	0 (0.0)	0 (0.0)	0 (0.0)
NTD	9 (19.6)	0 (0.0)	1 (25.0)	0 (0.0)	0 (0.0)
Tot.	46	1	4	0	0

## Sheet: Figure 2 - Panel E
SN3
Antibody classes	Wuhan Virus (%)	Omicron (BA.1) (%)	Omicron (BA.2) (%)	Omicron (BA.4) (%)	Omicron (BA.5) (%)
Class 1/2	98 (49.7)	27 (62.8)	26 (52.0)	14 (58.3)	13 (56.5)
Class 3	30 (15.2)	5 (11.6)	10 (20.0)	5 (20.8)	6 (26.1)
Class 4	3 (1.5)	1 (2.3)	1 (2.0)	0 (0.0)	0 (0.0)
Not-competing	23 (11.7)	9 (20.9)	11 (22.0)	5 (20.8)	4 (17.4)
NTD	43 (21.8)	1 (2.3)	2 (4.0)	0 (0.0)	0 (0.0)
Tot.	197	43	50	24	23

## Sheet: Figure 2 - Panel F
SP2
Antibody classes	Wuhan Virus (%)	Omicron (BA.1) (%)	Omicron (BA.2) (%)	Omicron (BA.4) (%)	Omicron (BA.5) (%)
Class 1/2	114 (53.0)	19 (50.0)	16 (31.4)	5 (15.6)	5 (16.7)
Class 3	47 (21.9)	15 (39.5)	26 (51.0)	18 (56.3)	17 (56.7)
Class 4	7 (3.3)	2 (5.3)	1 (2.0)	0 (0.0)	0 (0.0)
Not-competing	10 (4.7)	1 (2.6)	0 (0.0)	0 (0.0)	0 (0.0)
NTD	37 (17.2)	1 (2.6)	8 (15.7)	9 (28.1)	8 (26.7)
Tot.	215	38	51	32	30

[truncated: 9 more sheets: Figure 3 - Panel A, Figure 3 - Panel B, Figure 3 - Panel C, Figure 4 - Panel A, Figure 4 - Panel B, Suppl Figure 2 - Panel A, Suppl Figure 2 - Panel B, Suppl Figure 2 - Panel C, Suppl Figure 2 - Panel D]
